# Supplementary material for: A TRPV1 common missense variant affected the prognosis of ischemic cardiomyopathy
Source: Medicine (Baltimore). 2022 Jul 29;101(30):e29892. doi: 10.1097/MD.0000000000029892 (PMC9333512; doi:10.1097/MD.0000000000029892)
Supplement: Supplementary file 3 [file medi-101-e29892-s003.xlsx]

## Sheet: Sheet1
Supplemental Table S2. Sequences of primers for plasmids construction
RSID	Forward primer	Reverse primer
rs224534	5'CGCCATGAAGAAATGGAGC3'	5'TCTTCTCCCCGGAAGCG3'
rs224534-enzyme digestion sites	5'CCCAAGCTTCGCCATGAAGAAATGGAGC3'	5'CGGAATTCTCTTCTCCCCGGAAGCG3'
