# Supplementary material for: A TRPV1 common missense variant affected the prognosis of ischemic cardiomyopathy
Source: Medicine (Baltimore). 2022 Jul 29;101(30):e29892. doi: 10.1097/MD.0000000000029892 (PMC9333512; doi:10.1097/MD.0000000000029892)
Supplement: Supplementary file 5 [file medi-101-e29892-s005.xlsx]

## Sheet: Sheet1
Supplemental Table S4. Baseline characteristics of individuals with coronary artery disease and health control
Characters	Population
	CAD (n=153)	Health control (n=252)
Male, %	65	46
Age, y	59.89±10.90	65.54±8.46
TG, mmol/L	2.32±3.81	1.31±0.82
TC, mmol/L	4.01±1.05	4.43±0.81
LDL, mmol/L	2.45±0.87	2.43±0.63
HDL, mmol/L	1.18±0.42	1.36±0.36
Glucose, mmol/L	6.70±2.71	NA
Hypertension, %	55.2	5.6
Hyperlipidemia, %	9.7	7.5
Diabetes, %	16.2	0.5
Smokers, %	33.1	24.6
TG=triglyceride; TC=total cholesterol; LDL-C=low-density lipoprotein cholesterol; HDL-C=high-density lipoprotein cholesterol. Data are expressed as means ± SD or percentages.
