# Supplementary material for: A TRPV1 common missense variant affected the prognosis of ischemic cardiomyopathy
Source: Medicine (Baltimore). 2022 Jul 29;101(30):e29892. doi: 10.1097/MD.0000000000029892 (PMC9333512; doi:10.1097/MD.0000000000029892)
Supplement: Supplementary file 6 [file medi-101-e29892-s006.xlsx]

## Sheet: Sheet1
Supplemental Table S5: Clinical characteristics of HF Samples
ID	Age	Gender	rs224534	Diagnosis	NYHA	LVEF	LVEDD
			genotype			（%）	(mm)
PH1	68	male	AG	ICM/OMI	IV	15	61
PH2	56	female	AG	ICM/PCI	IV	15	74
PH3	53	male	AA	ICM/HP	IV	17	77
PH4	59	male	AA	ICM/HP/DM2	III	18	66
PH5	61	male	AA	ICM	IV	NA	NA
PH6	62	male	AG	ICM/OMI	IV	22	63
PH7	66	male	AA	ICM/OMI/LVA	III	23	81
PH8	50	male	AG	ICM/DM2	IV	18	62
ICM, Ischemic Cardiomyopathy; NYHA, New York Heart Association function class; LVEF, Left Ventricular Ejection Fraction; LVEDD, Left Ventricular End-diastolic dimension. PCI, Percutaneous Transluminal Coronary Intervention; HP, Hypertension; OMI, Old Myocardial Infarction; DM2, type 2 Diabetes Mellitus; LVA, Left Ventricular Aneurysm.
